# Supplementary material for: Bifunctional Metal Oleate as an Alternative Method to Remove Surface Oxide and Passivate Surface Defects of Aminophosphine-Based InP Quantum Dots
Source: Nanomaterials (Basel). 2022 Feb 8;12(3):573. doi: 10.3390/nano12030573 (PMC8838112; doi:10.3390/nano12030573)
Supplement: Supplementary file 1 [file nanomaterials-12-00573-s001.zip]

Archive with 1 entries (1 files):
- nanomaterials-1579400-supplementary.pdf
